# Supplementary material for: An improved, scalable synthesis of Notum inhibitor LP-922056 using 1-chloro-1,2-benziodoxol-3-one as a superior electrophilic chlorinating agent
Source: Beilstein J Org Chem. 2019 Nov 19;15:2790–7. doi: 10.3762/bjoc.15.271 (PMC6880826; doi:10.3762/bjoc.15.271)
Supplement: File 3 — Raw NMR data files for compound LP-922056. [file Beilstein_J_Org_Chem-15-2790-s003.zip]

Archive with 68 entries (61 files):
- NW-0016-031-FD/
- NW-0016-031-FD/10/
- NW-0016-031-FD/10/acqu
- NW-0016-031-FD/10/acqus
- NW-0016-031-FD/10/adcInfo_TRX1.xml
- NW-0016-031-FD/10/audita.txt
- NW-0016-031-FD/10/fid
- NW-0016-031-FD/10/format.temp
- NW-0016-031-FD/10/fq1list
- NW-0016-031-FD/10/pdata/
- NW-0016-031-FD/10/pdata/1/
- NW-0016-031-FD/10/pdata/1/1i
- NW-0016-031-FD/10/pdata/1/1r
- NW-0016-031-FD/10/pdata/1/auditp.txt
- NW-0016-031-FD/10/pdata/1/email_NW-0016-031-FD_10_1.pdf
- NW-0016-031-FD/10/pdata/1/intrng
- NW-0016-031-FD/10/pdata/1/outd
- NW-0016-031-FD/10/pdata/1/parm.txt
- NW-0016-031-FD/10/pdata/1/peaklist.xml
- NW-0016-031-FD/10/pdata/1/peakrng
- NW-0016-031-FD/10/pdata/1/peaks
- NW-0016-031-FD/10/pdata/1/proc
- NW-0016-031-FD/10/pdata/1/procs
- NW-0016-031-FD/10/pdata/1/title
- NW-0016-031-FD/10/prosol_History
- NW-0016-031-FD/10/pulseprogram
- NW-0016-031-FD/10/scon2
- NW-0016-031-FD/10/shimvalues
- NW-0016-031-FD/10/specpar
- NW-0016-031-FD/10/stanprogram11419
- NW-0016-031-FD/10/stanprogram9774
- NW-0016-031-FD/10/uxnmr.info
- NW-0016-031-FD/10/uxnmr.par
- NW-0016-031-FD/10/vtc_pid_settings
- NW-0016-031-FD/11/
- NW-0016-031-FD/11/acqu
- NW-0016-031-FD/11/acqus
- NW-0016-031-FD/11/adcInfo_TRX3.xml
- NW-0016-031-FD/11/audita.txt
- NW-0016-031-FD/11/cpdprg2
- NW-0016-031-FD/11/fid
- NW-0016-031-FD/11/format.temp
- NW-0016-031-FD/11/fq1list
- NW-0016-031-FD/11/pdata/
- NW-0016-031-FD/11/pdata/1/
- NW-0016-031-FD/11/pdata/1/1i
- NW-0016-031-FD/11/pdata/1/1r
- NW-0016-031-FD/11/pdata/1/auditp.txt
- NW-0016-031-FD/11/pdata/1/email_NW-0016-031-FD_11_1.pdf
- NW-0016-031-FD/11/pdata/1/intrng
- NW-0016-031-FD/11/pdata/1/outd
- NW-0016-031-FD/11/pdata/1/parm.txt
- NW-0016-031-FD/11/pdata/1/peaklist.xml
- NW-0016-031-FD/11/pdata/1/peakrng
- NW-0016-031-FD/11/pdata/1/peaks
- NW-0016-031-FD/11/pdata/1/proc
- NW-0016-031-FD/11/pdata/1/procs
- NW-0016-031-FD/11/pdata/1/title
- NW-0016-031-FD/11/prosol_History
- NW-0016-031-FD/11/pulseprogram
- NW-0016-031-FD/11/scon2
- NW-0016-031-FD/11/shimvalues
- NW-0016-031-FD/11/specpar
- NW-0016-031-FD/11/stanprogram11419
- NW-0016-031-FD/11/stanprogram9774
- NW-0016-031-FD/11/uxnmr.info
- NW-0016-031-FD/11/uxnmr.par
- NW-0016-031-FD/11/vtc_pid_settings
