# Supplementary material for: An improved, scalable synthesis of Notum inhibitor LP-922056 using 1-chloro-1,2-benziodoxol-3-one as a superior electrophilic chlorinating agent
Source: Beilstein J Org Chem. 2019 Nov 19;15:2790–7. doi: 10.3762/bjoc.15.271 (PMC6880826; doi:10.3762/bjoc.15.271)
Supplement: File 3 — Raw NMR data files for compound LP-922056. [file Beilstein_J_Org_Chem-15-2790-s003.zip › NW-0016-031-FD/10/adcInfo_TRX1.xml]

 <TRX channel="1">
	<summary>Optimal performance achieved</summary>
	<maxAdcModulation>
		<utcDate>10-13:29:41.272</utcDate>
		<adcModulationPercent>20</adcModulationPercent>
		<numScan>1</numScan>
		<numExp>0</numExp>
	</maxAdcModulation>
	<minAdcModulation>
		<utcDate>10-13:30:01.392</utcDate>
		<adcModulationPercent>19</adcModulationPercent>
		<numScan>5</numScan>
		<numExp>0</numExp>
	</minAdcModulation>
	<adcOverflow>no</adcOverflow>
</TRX>
