# Supplementary material for: An improved, scalable synthesis of Notum inhibitor LP-922056 using 1-chloro-1,2-benziodoxol-3-one as a superior electrophilic chlorinating agent
Source: Beilstein J Org Chem. 2019 Nov 19;15:2790–7. doi: 10.3762/bjoc.15.271 (PMC6880826; doi:10.3762/bjoc.15.271)
Supplement: File 3 — Raw NMR data files for compound LP-922056. [file Beilstein_J_Org_Chem-15-2790-s003.zip › NW-0016-031-FD/10/fq1list]

O 700.354325
-5252500
-5231942
-5211385
-5190827
-5170269
-5149711
-5129154
-5108596
-5088038
-5067480
-5046923
-5026365
-5005807
-4985250
-4964692
-4944134
-4923576
-4903019
-4882461
-4861903
-4841345
-4820788
-4800230
-4779672
-4759114
-4738557
-4717999
-4697441
-4676884
-4656326
-4635768
-4615210
-4594653
-4574095
-4553537
-4532979
-4512422
-4491864
-4471306
-4450749
-4430191
-4409633
-4389075
-4368518
-4347960
-4327402
-4306844
-4286287
-4265729
-4245171
-4224614
-4204056
-4183498
-4162940
-4142383
-4121825
-4101267
-4080709
-4060152
-4039594
-4019036
-3998478
-3977921
-3957363
-3936805
-3916248
-3895690
-3875132
-3854574
-3834017
-3813459
-3792901
-3772343
-3751786
-3731228
-3710670
-3690113
-3669555
-3648997
-3628439
-3607882
-3587324
-3566766
-3546208
-3525651
-3505093
-3484535
-3463977
-3443420
-3422862
-3402304
-3381747
-3361189
-3340631
-3320073
-3299516
-3278958
-3258400
-3237842
-3217285
-3196727
-3176169
-3155612
-3135054
-3114496
-3093938
-3073381
-3052823
-3032265
-3011707
-2991150
-2970592
-2950034
-2929477
-2908919
-2888361
-2867803
-2847246
-2826688
-2806130
-2785572
-2765015
-2744457
-2723899
-2703341
-2682784
-2662226
-2641668
-2621111
-2600553
-2579995
-2559437
-2538880
-2518322
-2497764
-2477206
-2456649
-2436091
-2415533
-2394976
-2374418
-2353860
-2333302
-2312745
-2292187
-2271629
-2251071
-2230514
-2209956
-2189398
-2168841
-2148283
-2127725
-2107167
-2086610
-2066052
-2045494
-2024936
-2004379
-1983821
-1963263
-1942705
-1922148
-1901590
-1881032
-1860475
-1839917
-1819359
-1798801
-1778244
-1757686
-1737128
-1716570
-1696013
-1675455
-1654897
-1634340
-1613782
-1593224
-1572666
-1552109
-1531551
-1510993
-1490435
-1469878
-1449320
-1428762
-1408205
-1387647
-1367089
-1346531
-1325974
-1305416
-1284858
-1264300
-1243743
-1223185
-1202627
-1182069
-1161512
-1140954
-1120396
-1099839
-1079281
-1058723
-1038165
-1017608
 -997050
 -976492
 -955934
 -935377
 -914819
 -894261
 -873704
 -853146
 -832588
 -812030
 -791473
 -770915
 -750357
 -729799
 -709242
 -688684
 -668126
 -647568
 -627011
 -606453
 -585895
 -565338
 -544780
 -524222
 -503664
 -483107
 -462549
 -441991
 -421433
 -400876
 -380318
 -359760
 -339203
 -318645
 -298087
 -277529
 -256972
 -236414
 -215856
 -195298
 -174741
 -154183
 -133625
 -113068
  -92510
  -71952
  -51394
  -30837
  -10279
   10279
   30837
   51394
   71952
   92510
  113068
  133625
  154183
  174741
  195298
  215856
  236414
  256972
  277529
  298087
  318645
  339203
  359760
  380318
  400876
  421433
  441991
  462549
  483107
  503664
  524222
  544780
  565338
  585895
  606453
  627011
  647568
  668126
  688684
  709242
  729799
  750357
  770915
  791473
  812030
  832588
  853146
  873704
  894261
  914819
  935377
  955934
  976492
  997050
 1017608
 1038165
 1058723
 1079281
 1099839
 1120396
 1140954
 1161512
 1182069
 1202627
 1223185
 1243743
 1264300
 1284858
 1305416
 1325974
 1346531
 1367089
 1387647
 1408205
 1428762
 1449320
 1469878
 1490435
 1510993
 1531551
 1552109
 1572666
 1593224
 1613782
 1634340
 1654897
 1675455
 1696013
 1716570
 1737128
 1757686
 1778244
 1798801
 1819359
 1839917
 1860475
 1881032
 1901590
 1922148
 1942705
 1963263
 1983821
 2004379
 2024936
 2045494
 2066052
 2086610
 2107167
 2127725
 2148283
 2168841
 2189398
 2209956
 2230514
 2251071
 2271629
 2292187
 2312745
 2333302
 2353860
 2374418
 2394976
 2415533
 2436091
 2456649
 2477206
 2497764
 2518322
 2538880
 2559437
 2579995
 2600553
 2621111
 2641668
 2662226
 2682784
 2703341
 2723899
 2744457
 2765015
 2785572
 2806130
 2826688
 2847246
 2867803
 2888361
 2908919
 2929477
 2950034
 2970592
 2991150
 3011707
 3032265
 3052823
 3073381
 3093938
 3114496
 3135054
 3155612
 3176169
 3196727
 3217285
 3237842
 3258400
 3278958
 3299516
 3320073
 3340631
 3361189
 3381747
 3402304
 3422862
 3443420
 3463977
 3484535
 3505093
 3525651
 3546208
 3566766
 3587324
 3607882
 3628439
 3648997
 3669555
 3690113
 3710670
 3731228
 3751786
 3772343
 3792901
 3813459
 3834017
 3854574
 3875132
 3895690
 3916248
 3936805
 3957363
 3977921
 3998478
 4019036
 4039594
 4060152
 4080709
 4101267
 4121825
 4142383
 4162940
 4183498
 4204056
 4224614
 4245171
 4265729
 4286287
 4306844
 4327402
 4347960
 4368518
 4389075
 4409633
 4430191
 4450749
 4471306
 4491864
 4512422
 4532979
 4553537
 4574095
 4594653
 4615210
 4635768
 4656326
 4676884
 4697441
 4717999
 4738557
 4759114
 4779672
 4800230
 4820788
 4841345
 4861903
 4882461
 4903019
 4923576
 4944134
 4964692
 4985250
 5005807
 5026365
 5046923
 5067480
 5088038
 5108596
 5129154
 5149711
 5170269
 5190827
 5211385
 5231942
 5252500
