# Supplementary material for: An improved, scalable synthesis of Notum inhibitor LP-922056 using 1-chloro-1,2-benziodoxol-3-one as a superior electrophilic chlorinating agent
Source: Beilstein J Org Chem. 2019 Nov 19;15:2790–7. doi: 10.3762/bjoc.15.271 (PMC6880826; doi:10.3762/bjoc.15.271)
Supplement: File 3 — Raw NMR data files for compound LP-922056. [file Beilstein_J_Org_Chem-15-2790-s003.zip › NW-0016-031-FD/10/pdata/1/auditp.txt]

##TITLE= Audit trail, TopSpin 4.0.1
##JCAMPDX= 5.01
##ORIGIN= Bruker BioSpin GmbH
##OWNER= nmrsu
$$ Z:/700/data/alz/nmr/NW-0016-031-FD/10/pdata/1/auditp.txt
##AUDIT TRAIL=  $$ (NUMBER, WHEN, WHO, WHERE, PROCESS, VERSION, WHAT)
(   1,<2018-01-10 13:32:19.929 +0000>,<root>,<BladeEpu>,<go4>,<TopSpin 4.0.1>,
      <created by zg
	started at 2018-01-10 13:29:25.261 +0000,
	POWCHK enabled, PULCHK disabled,
       configuration hash MD5:
       3E F4 F6 0A B2 39 A5 B8 07 9D B8 5B 80 AC BF 91
       double data hash MD5: 111110
       11 E9 0F D2 45 35 AF 28 DE EC CA BC 7F 22 86 59>)
(   2,<2018-01-10 13:30:05.872 -0000>,<nmrsu>,<CZC7167VR1>,<audit>,<TopSpin 4.0.1>,
      <user comment:
       ICON-NMR User ID: alz
       double data hash MD5: 111110
       11 E9 0F D2 45 35 AF 28 DE EC CA BC 7F 22 86 59>)
(   3,<2018-01-10 13:30:06.841 -0000>,<nmrsu>,<CZC7167VR1>,<proc1d>,<TopSpin 4.0.1>,
      <Start of raw data processing
       em LB = 0.3 SI = 128K 
       data hash MD5: 128K
       23 51 27 DC AC 7E 11 A7 19 92 1A 64 76 0C 4E C5>)
(   4,<2018-01-10 13:30:06.919 -0000>,<nmrsu>,<CZC7167VR1>,<proc1d>,<TopSpin 4.0.1>,
      <ft FT_mod = 6 PKNL = 1 SI = 128K 
       data hash MD5: 128K
       B8 F1 6E 60 5B E2 E4 3A 32 B9 B1 31 C5 71 05 9B>)
(   5,<2018-01-10 13:30:08.575 -0000>,<nmrsu>,<CZC7167VR1>,<proc1d>,<TopSpin 4.0.1>,
      <apk0 
       data hash MD5: 128K
       D9 7E D4 50 2F C8 66 F3 5F 38 78 01 B6 15 27 B9>)
(   6,<2018-01-10 13:30:08.747 -0000>,<nmrsu>,<CZC7167VR1>,<proc1d>,<TopSpin 4.0.1>,
      <abs ABSG = 5 
       data hash MD5: 128K
       DE 04 38 A0 B2 48 CD B9 CB 9F 3F 05 73 10 F8 D9>)
(   7,<2018-01-10 13:30:16.513 -0000>,<nmrsu>,<CZC7167VR1>,<dirdata>,<TopSpin 4.0.1>,
      <wrpa from 1 10 "NW-0016-031-FD" "C:/700/data/alz/nmr"
       data hash MD5: 128K
       DE 04 38 A0 B2 48 CD B9 CB 9F 3F 05 73 10 F8 D9>)
##END=

$$ hash MD5
$$ C3 9C B9 73 CF 3F 82 BA A5 23 D6 0D E8 7B 41 DC
