# Supplementary material for: An improved, scalable synthesis of Notum inhibitor LP-922056 using 1-chloro-1,2-benziodoxol-3-one as a superior electrophilic chlorinating agent
Source: Beilstein J Org Chem. 2019 Nov 19;15:2790–7. doi: 10.3762/bjoc.15.271 (PMC6880826; doi:10.3762/bjoc.15.271)
Supplement: File 3 — Raw NMR data files for compound LP-922056. [file Beilstein_J_Org_Chem-15-2790-s003.zip › NW-0016-031-FD/10/pdata/1/parm.txt]

Current Data Parameters
NAME     NW-0016-031-FD              
EXPNO                10              
PROCNO                1              

F2 - Acquisition Parameters
Date_          20180110              
Time              13.32 h            
INSTRUM           spect              
PROBHD   Z123726_0032 (              
PULPROG            zg30              
TD               111110              
SOLVENT            DMSO              
NS                   32              
DS                    2              
SWH           13888.889 Hz           
FIDRES         0.250003 Hz           
AQ            3.9999599 sec          
RG                  101              
DW               36.000 usec         
DE                 6.64 usec         
TE                298.2 K            
D1           1.00000000 sec          
TD0                   1              
SFO1        700.3543247 MHz          
NUC1                 1H              
P1                16.00 usec         
PLW1        12.20199966 W            

F2 - Processing parameters
SI               131072              
SF          700.3500126 MHz          
WDW                  EM              
SSB      0              
LB                 0.30 Hz           
GB       0              
PC                 1.00              
