# Supplementary material for: An improved, scalable synthesis of Notum inhibitor LP-922056 using 1-chloro-1,2-benziodoxol-3-one as a superior electrophilic chlorinating agent
Source: Beilstein J Org Chem. 2019 Nov 19;15:2790–7. doi: 10.3762/bjoc.15.271 (PMC6880826; doi:10.3762/bjoc.15.271)
Supplement: File 3 — Raw NMR data files for compound LP-922056. [file Beilstein_J_Org_Chem-15-2790-s003.zip › NW-0016-031-FD/10/pdata/1/peaklist.xml]

<?xml version="1.0" encoding="UTF-8"?>
<PeakList>
  <PeakList1D>
    <PeakList1DHeader creator="nmrsu" date="2018-01-10T13:30:08.903-00:00" expNo="10" name="NW-0016-031-FD" owner="" procNo="1" source="C:/700/data/alz/nmr">
      <PeakPickDetails>F1=16.072689ppm, F2=-3.758665ppm, MI=0.00cm, MAXI=10000.00cm, PC=1.000
      </PeakPickDetails>
    </PeakList1DHeader>
    <Peak1D F1="14.664123" intensity="1.531843e-02" type="0"/>
    <Peak1D F1="13.160273" intensity="1.724283e-02" type="0"/>
    <Peak1D F1="13.119990" intensity="1.986931e-02" type="0"/>
    <Peak1D F1="13.111833" intensity="1.866311e-02" type="0"/>
    <Peak1D F1="13.104413" intensity="1.819294e-02" type="0"/>
    <Peak1D F1="13.090142" intensity="2.794984e-02" type="0"/>
    <Peak1D F1="13.070008" intensity="2.842176e-02" type="0"/>
    <Peak1D F1="13.061977" intensity="4.003573e-02" type="0"/>
    <Peak1D F1="13.052392" intensity="3.948582e-02" type="0"/>
    <Peak1D F1="12.968053" intensity="3.577225e-01" type="0"/>
    <Peak1D F1="12.864755" intensity="4.214377e-02" type="0"/>
    <Peak1D F1="12.828375" intensity="2.606252e-02" type="0"/>
    <Peak1D F1="12.807086" intensity="2.056298e-02" type="0"/>
    <Peak1D F1="12.764194" intensity="1.690115e-02" type="0"/>
    <Peak1D F1="12.755062" intensity="1.558914e-02" type="0"/>
    <Peak1D F1="12.749554" intensity="1.757357e-02" type="0"/>
    <Peak1D F1="12.732237" intensity="1.586495e-02" type="0"/>
    <Peak1D F1="12.714959" intensity="1.481889e-02" type="0"/>
    <Peak1D F1="12.702923" intensity="1.549094e-02" type="0"/>
    <Peak1D F1="12.666263" intensity="1.479849e-02" type="0"/>
    <Peak1D F1="12.482067" intensity="1.588197e-02" type="0"/>
    <Peak1D F1="9.063922" intensity="4.512312e-02" type="0"/>
    <Peak1D F1="9.033442" intensity="1.625357e-02" type="0"/>
    <Peak1D F1="9.020863" intensity="1.459697e-01" type="0"/>
    <Peak1D F1="8.925961" intensity="1.143216e-01" type="0"/>
    <Peak1D F1="8.918676" intensity="9.095960e+00" type="0"/>
    <Peak1D F1="8.888476" intensity="2.269711e-02" type="0"/>
    <Peak1D F1="8.882234" intensity="2.517337e-02" type="0"/>
    <Peak1D F1="8.768549" intensity="5.028590e-02" type="0"/>
    <Peak1D F1="8.739100" intensity="1.686931e-02" type="0"/>
    <Peak1D F1="8.124931" intensity="1.857585e-02" type="0"/>
    <Peak1D F1="7.418192" intensity="2.833121e-02" type="0"/>
    <Peak1D F1="7.408448" intensity="2.549022e-02" type="0"/>
    <Peak1D F1="7.395652" intensity="3.497922e-02" type="0"/>
    <Peak1D F1="7.386630" intensity="2.747145e-02" type="0"/>
    <Peak1D F1="6.859231" intensity="1.835473e-02" type="0"/>
    <Peak1D F1="6.606914" intensity="3.655443e-02" type="0"/>
    <Peak1D F1="6.584687" intensity="3.641692e-02" type="0"/>
    <Peak1D F1="5.544158" intensity="1.466310e-02" type="0"/>
    <Peak1D F1="5.422840" intensity="1.599108e-02" type="0"/>
    <Peak1D F1="5.342973" intensity="1.525915e-02" type="0"/>
    <Peak1D F1="5.320981" intensity="1.906902e-02" type="0"/>
    <Peak1D F1="5.313220" intensity="2.837735e-02" type="0"/>
    <Peak1D F1="5.307210" intensity="2.220150e-02" type="0"/>
    <Peak1D F1="5.088954" intensity="1.742829e-02" type="0"/>
    <Peak1D F1="4.841572" intensity="1.492529e-02" type="0"/>
    <Peak1D F1="4.818679" intensity="1.455040e-02" type="0"/>
    <Peak1D F1="4.787446" intensity="1.502429e-02" type="0"/>
    <Peak1D F1="4.585972" intensity="1.556674e-02" type="0"/>
    <Peak1D F1="4.315106" intensity="6.986407e-02" type="0"/>
    <Peak1D F1="4.260802" intensity="2.183917e-02" type="0"/>
    <Peak1D F1="4.246914" intensity="2.708880e-02" type="0"/>
    <Peak1D F1="4.238508" intensity="2.385594e-01" type="0"/>
    <Peak1D F1="4.214867" intensity="1.500000e+01" type="0"/>
    <Peak1D F1="4.186819" intensity="5.237798e-02" type="0"/>
    <Peak1D F1="4.175989" intensity="4.153673e-02" type="0"/>
    <Peak1D F1="4.164399" intensity="3.032771e-02" type="0"/>
    <Peak1D F1="4.149855" intensity="2.903258e-02" type="0"/>
    <Peak1D F1="4.133394" intensity="2.324913e-02" type="0"/>
    <Peak1D F1="4.128312" intensity="2.676675e-02" type="0"/>
    <Peak1D F1="4.111461" intensity="7.805880e-02" type="0"/>
    <Peak1D F1="4.100874" intensity="2.373062e-02" type="0"/>
    <Peak1D F1="4.091957" intensity="1.577322e-02" type="0"/>
    <Peak1D F1="4.084023" intensity="7.090634e-02" type="0"/>
    <Peak1D F1="4.068943" intensity="1.928758e-02" type="0"/>
    <Peak1D F1="4.013067" intensity="1.743925e-02" type="0"/>
    <Peak1D F1="3.994402" intensity="1.479974e-02" type="0"/>
    <Peak1D F1="3.933695" intensity="1.976419e-02" type="0"/>
    <Peak1D F1="3.589648" intensity="4.574003e-02" type="0"/>
    <Peak1D F1="3.580962" intensity="2.335998e-02" type="0"/>
    <Peak1D F1="3.374765" intensity="3.724094e-02" type="0"/>
    <Peak1D F1="3.305706" intensity="1.056090e+01" type="0"/>
    <Peak1D F1="3.196401" intensity="3.102442e-02" type="0"/>
    <Peak1D F1="3.192846" intensity="3.077295e-02" type="0"/>
    <Peak1D F1="3.182318" intensity="2.929535e-02" type="0"/>
    <Peak1D F1="3.173575" intensity="2.260746e-02" type="0"/>
    <Peak1D F1="3.154254" intensity="1.794713e-02" type="0"/>
    <Peak1D F1="3.146643" intensity="1.615590e-02" type="0"/>
    <Peak1D F1="2.585865" intensity="1.159425e+00" type="0"/>
    <Peak1D F1="2.510649" intensity="2.431532e+00" type="0"/>
    <Peak1D F1="2.508199" intensity="2.873018e+00" type="0"/>
    <Peak1D F1="2.505740" intensity="2.276103e+00" type="0"/>
    <Peak1D F1="2.490165" intensity="2.288410e+02" type="0"/>
    <Peak1D F1="2.438186" intensity="4.880891e-01" type="0"/>
    <Peak1D F1="2.408483" intensity="3.270632e-01" type="0"/>
    <Peak1D F1="2.390351" intensity="1.554905e+00" type="0"/>
    <Peak1D F1="2.306921" intensity="1.387240e-01" type="0"/>
    <Peak1D F1="2.283579" intensity="1.227174e-01" type="0"/>
    <Peak1D F1="2.262930" intensity="1.256426e-01" type="0"/>
    <Peak1D F1="2.235065" intensity="9.827197e-02" type="0"/>
    <Peak1D F1="2.211853" intensity="9.064676e-02" type="0"/>
    <Peak1D F1="2.204230" intensity="8.916978e-02" type="0"/>
    <Peak1D F1="2.183964" intensity="8.268461e-02" type="0"/>
    <Peak1D F1="2.168473" intensity="5.653498e-01" type="0"/>
    <Peak1D F1="2.160862" intensity="1.149659e+00" type="0"/>
    <Peak1D F1="2.156036" intensity="1.265201e+00" type="0"/>
    <Peak1D F1="2.148543" intensity="2.286051e+00" type="0"/>
    <Peak1D F1="2.141002" intensity="1.332391e+00" type="0"/>
    <Peak1D F1="2.136195" intensity="1.239914e+00" type="0"/>
    <Peak1D F1="2.128604" intensity="6.641763e-01" type="0"/>
    <Peak1D F1="2.105890" intensity="9.221599e-02" type="0"/>
    <Peak1D F1="2.074768" intensity="2.073151e-01" type="0"/>
    <Peak1D F1="2.062865" intensity="9.074363e-02" type="0"/>
    <Peak1D F1="2.054016" intensity="8.094054e-02" type="0"/>
    <Peak1D F1="2.036927" intensity="7.541423e-02" type="0"/>
    <Peak1D F1="2.031340" intensity="7.417649e-02" type="0"/>
    <Peak1D F1="2.007972" intensity="8.224849e-02" type="0"/>
    <Peak1D F1="1.997305" intensity="1.035818e-01" type="0"/>
    <Peak1D F1="1.986619" intensity="8.615986e-02" type="0"/>
    <Peak1D F1="1.972778" intensity="8.147180e-02" type="0"/>
    <Peak1D F1="1.957920" intensity="1.826804e-01" type="0"/>
    <Peak1D F1="1.948091" intensity="1.809091e-01" type="0"/>
    <Peak1D F1="1.926064" intensity="6.078710e-02" type="0"/>
    <Peak1D F1="1.897523" intensity="4.203600e-01" type="0"/>
    <Peak1D F1="1.876445" intensity="5.502636e-02" type="0"/>
    <Peak1D F1="1.868466" intensity="5.489303e-02" type="0"/>
    <Peak1D F1="1.856666" intensity="6.171544e-02" type="0"/>
    <Peak1D F1="1.826308" intensity="4.699496e-02" type="0"/>
    <Peak1D F1="1.814764" intensity="4.871061e-02" type="0"/>
    <Peak1D F1="1.794700" intensity="4.908576e-02" type="0"/>
    <Peak1D F1="1.783655" intensity="4.450036e-02" type="0"/>
    <Peak1D F1="1.753436" intensity="6.884035e-02" type="0"/>
    <Peak1D F1="1.748434" intensity="8.939759e-02" type="0"/>
    <Peak1D F1="1.744832" intensity="6.923081e-02" type="0"/>
    <Peak1D F1="1.715826" intensity="5.063923e-02" type="0"/>
    <Peak1D F1="1.695419" intensity="4.460457e-02" type="0"/>
    <Peak1D F1="1.672709" intensity="4.481490e-02" type="0"/>
    <Peak1D F1="1.658204" intensity="4.185582e-02" type="0"/>
    <Peak1D F1="1.642244" intensity="4.038940e-02" type="0"/>
    <Peak1D F1="1.597687" intensity="5.275699e-02" type="0"/>
    <Peak1D F1="1.560410" intensity="3.419824e-02" type="0"/>
    <Peak1D F1="1.545841" intensity="3.319593e-02" type="0"/>
    <Peak1D F1="1.525162" intensity="3.228142e-02" type="0"/>
    <Peak1D F1="1.517013" intensity="7.412624e-02" type="0"/>
    <Peak1D F1="1.508368" intensity="7.769943e-02" type="0"/>
    <Peak1D F1="1.495886" intensity="1.178086e+00" type="0"/>
    <Peak1D F1="1.490158" intensity="3.966392e+00" type="0"/>
    <Peak1D F1="1.486995" intensity="4.324914e+00" type="0"/>
    <Peak1D F1="1.482584" intensity="4.431057e+00" type="0"/>
    <Peak1D F1="1.479438" intensity="3.984878e+00" type="0"/>
    <Peak1D F1="1.473977" intensity="1.328578e+00" type="0"/>
    <Peak1D F1="1.460558" intensity="1.602874e-01" type="0"/>
    <Peak1D F1="1.453086" intensity="1.495923e-01" type="0"/>
    <Peak1D F1="1.434082" intensity="6.311334e-02" type="0"/>
    <Peak1D F1="1.387022" intensity="5.335016e-02" type="0"/>
    <Peak1D F1="1.371187" intensity="6.254246e-02" type="0"/>
    <Peak1D F1="1.354210" intensity="5.059148e-02" type="0"/>
    <Peak1D F1="1.344068" intensity="1.682404e-01" type="0"/>
    <Peak1D F1="1.331608" intensity="4.277678e-02" type="0"/>
    <Peak1D F1="1.305725" intensity="4.320740e-02" type="0"/>
    <Peak1D F1="1.302024" intensity="4.416988e-02" type="0"/>
    <Peak1D F1="1.282303" intensity="5.925820e-02" type="0"/>
    <Peak1D F1="1.267181" intensity="6.658500e-02" type="0"/>
    <Peak1D F1="1.223099" intensity="2.340036e-01" type="0"/>
    <Peak1D F1="1.201112" intensity="5.281027e-02" type="0"/>
    <Peak1D F1="1.179799" intensity="3.658861e-02" type="0"/>
    <Peak1D F1="1.171743" intensity="3.144025e-02" type="0"/>
    <Peak1D F1="1.158218" intensity="3.972993e-02" type="0"/>
    <Peak1D F1="1.127582" intensity="3.875551e-02" type="0"/>
    <Peak1D F1="1.117830" intensity="3.707964e-02" type="0"/>
    <Peak1D F1="1.094599" intensity="2.834917e-02" type="0"/>
    <Peak1D F1="1.059760" intensity="2.333796e-02" type="0"/>
    <Peak1D F1="1.046778" intensity="8.424455e-02" type="0"/>
    <Peak1D F1="1.034292" intensity="9.964845e-02" type="0"/>
    <Peak1D F1="1.025940" intensity="1.216779e+00" type="0"/>
    <Peak1D F1="1.020409" intensity="3.603549e+00" type="0"/>
    <Peak1D F1="1.016983" intensity="3.718968e+00" type="0"/>
    <Peak1D F1="1.013539" intensity="1.916728e+00" type="0"/>
    <Peak1D F1="1.008059" intensity="3.641079e+00" type="0"/>
    <Peak1D F1="1.004658" intensity="3.702183e+00" type="0"/>
    <Peak1D F1="0.998986" intensity="1.235912e+00" type="0"/>
    <Peak1D F1="0.990882" intensity="1.601359e-01" type="0"/>
    <Peak1D F1="0.978656" intensity="1.052997e-01" type="0"/>
    <Peak1D F1="0.944132" intensity="4.228038e-02" type="0"/>
    <Peak1D F1="0.941085" intensity="4.247345e-02" type="0"/>
    <Peak1D F1="0.930943" intensity="4.742682e-02" type="0"/>
    <Peak1D F1="0.919262" intensity="5.452659e-02" type="0"/>
    <Peak1D F1="0.901286" intensity="4.831356e-02" type="0"/>
    <Peak1D F1="0.886656" intensity="4.408207e-02" type="0"/>
    <Peak1D F1="0.863628" intensity="3.825217e-02" type="0"/>
    <Peak1D F1="0.852644" intensity="6.571487e-02" type="0"/>
    <Peak1D F1="0.842715" intensity="1.109029e-01" type="0"/>
    <Peak1D F1="0.831864" intensity="7.068100e-02" type="0"/>
    <Peak1D F1="0.807809" intensity="3.677762e-02" type="0"/>
    <Peak1D F1="0.802179" intensity="3.367005e-02" type="0"/>
    <Peak1D F1="0.782231" intensity="3.105866e-02" type="0"/>
    <Peak1D F1="0.771666" intensity="2.816753e-02" type="0"/>
    <Peak1D F1="0.758312" intensity="3.350952e-02" type="0"/>
    <Peak1D F1="0.747550" intensity="2.685720e-02" type="0"/>
    <Peak1D F1="0.732680" intensity="2.432296e-02" type="0"/>
    <Peak1D F1="0.724082" intensity="2.503013e-02" type="0"/>
    <Peak1D F1="0.682007" intensity="2.801404e-02" type="0"/>
    <Peak1D F1="0.662970" intensity="2.357775e-02" type="0"/>
    <Peak1D F1="0.629306" intensity="1.927172e-02" type="0"/>
    <Peak1D F1="0.623486" intensity="2.074203e-02" type="0"/>
    <Peak1D F1="0.614241" intensity="2.042032e-02" type="0"/>
    <Peak1D F1="0.609982" intensity="2.047752e-02" type="0"/>
    <Peak1D F1="0.604324" intensity="2.183199e-02" type="0"/>
    <Peak1D F1="0.585737" intensity="2.407607e-02" type="0"/>
    <Peak1D F1="0.566510" intensity="2.083900e-02" type="0"/>
    <Peak1D F1="0.535897" intensity="2.110329e-02" type="0"/>
    <Peak1D F1="0.515188" intensity="1.965878e-02" type="0"/>
    <Peak1D F1="0.503205" intensity="1.908930e-02" type="0"/>
    <Peak1D F1="0.480453" intensity="2.233130e-02" type="0"/>
    <Peak1D F1="0.442957" intensity="1.752143e-02" type="0"/>
    <Peak1D F1="0.427575" intensity="1.575143e-02" type="0"/>
    <Peak1D F1="0.416662" intensity="1.815083e-02" type="0"/>
    <Peak1D F1="0.402109" intensity="1.980548e-02" type="0"/>
    <Peak1D F1="0.368862" intensity="1.597896e-02" type="0"/>
    <Peak1D F1="0.356531" intensity="1.536253e-02" type="0"/>
    <Peak1D F1="0.343542" intensity="1.767565e-02" type="0"/>
    <Peak1D F1="0.332713" intensity="1.851828e-02" type="0"/>
    <Peak1D F1="0.327999" intensity="1.860325e-02" type="0"/>
    <Peak1D F1="0.290609" intensity="1.724131e-02" type="0"/>
    <Peak1D F1="0.287360" intensity="1.988927e-02" type="0"/>
    <Peak1D F1="0.272260" intensity="1.565357e-02" type="0"/>
    <Peak1D F1="0.241910" intensity="1.698756e-02" type="0"/>
    <Peak1D F1="0.229178" intensity="1.573419e-02" type="0"/>
    <Peak1D F1="0.209532" intensity="1.630552e-02" type="0"/>
    <Peak1D F1="0.182721" intensity="1.719048e-02" type="0"/>
    <Peak1D F1="0.099624" intensity="1.489211e-02" type="0"/>
    <Peak1D F1="0.077951" intensity="1.607343e-02" type="0"/>
    <Peak1D F1="0.043313" intensity="1.529892e-02" type="0"/>
    <Peak1D F1="0.017645" intensity="1.766203e-02" type="0"/>
    <Peak1D F1="0.002764" intensity="1.657303e-02" type="0"/>
    <Peak1D F1="-0.035487" intensity="1.564741e-02" type="0"/>
    <Peak1D F1="-0.038388" intensity="1.656587e-02" type="0"/>
    <Peak1D F1="-0.075179" intensity="1.910160e-01" type="0"/>
    <Peak1D F1="-0.161615" intensity="1.555305e-02" type="0"/>
    <Peak1D F1="-0.198178" intensity="1.472053e-02" type="0"/>
    <Peak1D F1="-1.033311" intensity="1.476977e-02" type="0"/>
    <Peak1D F1="-1.610728" intensity="1.517023e-02" type="0"/>
    <Peak1D F1="-3.327602" intensity="1.510856e-02" type="0"/>
    <Peak1D F1="-3.362144" intensity="1.492601e-02" type="0"/>
  </PeakList1D>
</PeakList>
