# Supplementary material for: An improved, scalable synthesis of Notum inhibitor LP-922056 using 1-chloro-1,2-benziodoxol-3-one as a superior electrophilic chlorinating agent
Source: Beilstein J Org Chem. 2019 Nov 19;15:2790–7. doi: 10.3762/bjoc.15.271 (PMC6880826; doi:10.3762/bjoc.15.271)
Supplement: File 3 — Raw NMR data files for compound LP-922056. [file Beilstein_J_Org_Chem-15-2790-s003.zip › NW-0016-031-FD/10/pdata/1/peakrng]

P    #regions in PPM
# 2018-01-10 13:30:08 +0000  nmrsu@CZC7167VR1
# low field   high field   mi   maxi
  16.0726890563965  -3.75866475106193  0.000  10000.000  # for region 1
