# Supplementary material for: An improved, scalable synthesis of Notum inhibitor LP-922056 using 1-chloro-1,2-benziodoxol-3-one as a superior electrophilic chlorinating agent
Source: Beilstein J Org Chem. 2019 Nov 19;15:2790–7. doi: 10.3762/bjoc.15.271 (PMC6880826; doi:10.3762/bjoc.15.271)
Supplement: File 3 — Raw NMR data files for compound LP-922056. [file Beilstein_J_Org_Chem-15-2790-s003.zip › NW-0016-031-FD/10/pulseprogram]

# 1 "/root/.topspin-BladeEpu/local_acqu/ppDirs/zg30"
# 1 "<built-in>"
# 1 "<command-line>"
# 1 "/root/.topspin-BladeEpu/local_acqu/ppDirs/zg30"
;zg30
;avance-version (12/01/11)
;1D sequence
;using 30 degree flip angle
;
;$CLASS=HighRes
;$DIM=1D
;$TYPE=
;$SUBTYPE=
;$COMMENT=
;$RECOMMEND=y


# 1 "/root/.topspin-BladeEpu/local_acqu/ppDirs/Avance.incl" 1
;Avance4.incl
;   for AV 4
;
;avance-version (16/08/18)
;
;$CLASS=HighRes Incl
;$COMMENT=


# 19 "/root/.topspin-BladeEpu/local_acqu/ppDirs/Avance.incl"
;setrtp0 denotes TimingController


# 50 "/root/.topspin-BladeEpu/local_acqu/ppDirs/Avance.incl"
# 51 "/root/.topspin-BladeEpu/local_acqu/ppDirs/Avance.incl"


# 63 "/root/.topspin-BladeEpu/local_acqu/ppDirs/Avance.incl"
# 89 "/root/.topspin-BladeEpu/local_acqu/ppDirs/Avance.incl"
# 90 "/root/.topspin-BladeEpu/local_acqu/ppDirs/Avance.incl"


# 123 "/root/.topspin-BladeEpu/local_acqu/ppDirs/Avance.incl"
;#define LOWQ
;#define HIGHQ


;#define MIX_UP
;#define MIX_DOWN
# 136 "/root/.topspin-BladeEpu/local_acqu/ppDirs/Avance.incl"
;$Id: Avance4.incl,v 1.11 2016/11/11 13:43:39 ber Exp $
# 15 "/root/.topspin-BladeEpu/local_acqu/ppDirs/zg30" 2


"acqt0=-p1*0.66/3.1416"
# 1 "mc_line 20 file /root/.topspin-BladeEpu/local_acqu/ppDirs/zg30 exp. def. part of mc cmd. before ze"
; dimension 1D; AQ_mode 
define delay MCWRK
define delay MCREST
"MCREST = 30m - 30m"
"MCWRK = 0.333333*30m"
# 20 "/root/.topspin-BladeEpu/local_acqu/ppDirs/zg30"
# 20 "/root/.topspin-BladeEpu/local_acqu/ppDirs/zg30"
1 ze
# 1 "mc_line 20 file /root/.topspin-BladeEpu/local_acqu/ppDirs/zg30 exp. def. of mc cmd. after ze"
# 21 "/root/.topspin-BladeEpu/local_acqu/ppDirs/zg30"
# 1 "mc_line 21 file /root/.topspin-BladeEpu/local_acqu/ppDirs/zg30 exp. start label for mc cmd."
2 MCWRK  * 2
LBLF0, MCWRK
  MCREST
# 22 "/root/.topspin-BladeEpu/local_acqu/ppDirs/zg30"
  d1
  p1*0.33 ph1
  go=2 ph31
# 1 "mc_line 25 file /root/.topspin-BladeEpu/local_acqu/ppDirs/zg30 exp. mc cmd. in line"
  MCWRK wr #0
  MCWRK zd
  lo to LBLF0 times td0

# 26 "/root/.topspin-BladeEpu/local_acqu/ppDirs/zg30"
exit


ph1=0 2 2 0 1 3 3 1
ph31=0 2 2 0 1 3 3 1
# 33 "/root/.topspin-BladeEpu/local_acqu/ppDirs/zg30"
;pl1 : f1 channel - power level for pulse (default)
;p1 : f1 channel -  90 degree high power pulse
;d1 : relaxation delay; 1-5 * T1
;ns: 1 * n, total number of scans: NS * TD0


# 40 "/root/.topspin-BladeEpu/local_acqu/ppDirs/zg30"
;$Id: zg30,v 1.12 2012/01/31 17:49:31 ber Exp $
