# Supplementary material for: An improved, scalable synthesis of Notum inhibitor LP-922056 using 1-chloro-1,2-benziodoxol-3-one as a superior electrophilic chlorinating agent
Source: Beilstein J Org Chem. 2019 Nov 19;15:2790–7. doi: 10.3762/bjoc.15.271 (PMC6880826; doi:10.3762/bjoc.15.271)
Supplement: File 3 — Raw NMR data files for compound LP-922056. [file Beilstein_J_Org_Chem-15-2790-s003.zip › NW-0016-031-FD/10/stanprogram11419]

# 1 "/root/.topspin-BladeEpu/local_acqu/wobbDir/pp_drx"
# 1 "<built-in>"
# 1 "<command-line>"
# 1 "/root/.topspin-BladeEpu/local_acqu/wobbDir/pp_drx"
; wobble pulseprogram for spectrometers with digital receiver  -*-pulsprog-*-

; $Id: pp_drx,v 1.21 2016/07/21 11:43:31 chjo Exp $(C) 2015 Bruker Biospin GmbH;

# 25 "/root/.topspin-BladeEpu/local_acqu/wobbDir/pp_drx"
;#define setrtp1|14|13 setrtp1|14


# 29 "/root/.topspin-BladeEpu/local_acqu/wobbDir/pp_drx"
define list <frequency> freqList=<$FQ1LIST>


# 33 "/root/.topspin-BladeEpu/local_acqu/wobbDir/pp_drx"
define delay		dwellTime

define loopcounter	wbstCmplx

define loopcounter      pointsForAveraging
# 41 "/root/.topspin-BladeEpu/local_acqu/wobbDir/pp_drx"
"pointsForAveraging = l1"

"dwellTime = 2 * d1 * pointsForAveraging" ; for one point in wobble curve

"wbstCmplx = td/2"
# 51 "/root/.topspin-BladeEpu/local_acqu/wobbDir/pp_drx"
# 51 "/root/.topspin-BladeEpu/local_acqu/wobbDir/pp_drx"
	ze	

		

        ; use PL2 to be compatible with old wobble procedure
# 57 "/root/.topspin-BladeEpu/local_acqu/wobbDir/pp_drx"
	10u pl2:f1


# 61 "/root/.topspin-BladeEpu/local_acqu/wobbDir/pp_drx"
	10u setrtp1|14|13


# 65 "/root/.topspin-BladeEpu/local_acqu/wobbDir/pp_drx"
        ; tell receiver not to acquire until next setrtp1^1

        1u setrtp1|1

# 71 "/root/.topspin-BladeEpu/local_acqu/wobbDir/pp_drx"
    ;********

    ; next wobble curve

# 77 "/root/.topspin-BladeEpu/local_acqu/wobbDir/pp_drx"
    1	200m freqList.res ;speed adjustment

	

 	1m adc ph0 syrec
# 85 "/root/.topspin-BladeEpu/local_acqu/wobbDir/pp_drx"
	1u reset:f1


# 89 "/root/.topspin-BladeEpu/local_acqu/wobbDir/pp_drx"
	; tell receiver to acquire WBST points 

	1u setrtp1|0 ; former DWELL_ENABLE

# 95 "/root/.topspin-BladeEpu/local_acqu/wobbDir/pp_drx"
    ;--------------

    ; now acquire WBST points

# 101 "/root/.topspin-BladeEpu/local_acqu/wobbDir/pp_drx"
    2   1u freqList(receive):f1


# 105 "/root/.topspin-BladeEpu/local_acqu/wobbDir/pp_drx"
        ; note that at least 150u are required here 

        ; to avoid spikes after PLL change

        150u freqList:f1 
# 113 "/root/.topspin-BladeEpu/local_acqu/wobbDir/pp_drx"
        ; send tune signal and acquire simultaneously

	10u setrtp1|26|27

# 119 "/root/.topspin-BladeEpu/local_acqu/wobbDir/pp_drx"
	; now acquire a complex sample point

        1u setrtp1^1

# 125 "/root/.topspin-BladeEpu/local_acqu/wobbDir/pp_drx"
        ; dwell time for one complex point

	; of the wobble curve

        dwellTime
# 133 "/root/.topspin-BladeEpu/local_acqu/wobbDir/pp_drx"
        ; tell receiver not to acquire until next setrtp1^1

	1u setrtp1|1

# 139 "/root/.topspin-BladeEpu/local_acqu/wobbDir/pp_drx"
	1u setrtp1^26^27


# 143 "/root/.topspin-BladeEpu/local_acqu/wobbDir/pp_drx"
	1u freqList.inc


# 147 "/root/.topspin-BladeEpu/local_acqu/wobbDir/pp_drx"
	lo to 2 times wbstCmplx 


# 151 "/root/.topspin-BladeEpu/local_acqu/wobbDir/pp_drx"
    ;--------------


# 157 "/root/.topspin-BladeEpu/local_acqu/wobbDir/pp_drx"
	rcyc=1

					

    ;********
# 165 "/root/.topspin-BladeEpu/local_acqu/wobbDir/pp_drx"
	exit


# 173 "/root/.topspin-BladeEpu/local_acqu/wobbDir/pp_drx"
ph0 = 0
