# Supplementary material for: An improved, scalable synthesis of Notum inhibitor LP-922056 using 1-chloro-1,2-benziodoxol-3-one as a superior electrophilic chlorinating agent
Source: Beilstein J Org Chem. 2019 Nov 19;15:2790–7. doi: 10.3762/bjoc.15.271 (PMC6880826; doi:10.3762/bjoc.15.271)
Supplement: File 3 — Raw NMR data files for compound LP-922056. [file Beilstein_J_Org_Chem-15-2790-s003.zip › NW-0016-031-FD/10/uxnmr.info]

CONFIGURATION INFORMATION
=========================

Path         : /opt/topspin/conf/instr/spect/uxnmr.info
Date         : Fri Mar  6 02:23:52 2015
Release      : TopSpin 4.0.1
Installed in : /opt/topspin
Host         : BladeEpu
OS           : CentOS Linux release 7.2.1511 (Core) 
CPU          : Intel(R) Core(TM) i7-4700EQ CPU @ 2.40GHz (8 cores at 2400 MHz with Hyperthreading)
User         : root (root)
System       : Avance Neo 700 NMR spectrometer
1H-frequency : 700.35 MHz
Description  : AVNEO700
Bruker Order : 10255828
Configured in: BladeEpu:/opt/topspin/conf/instr/spect

AQ-Rack:
- EPU: AV4 EPU Embedded Processing Unit H153448/00103 ECL 01.00
- TRX 1200: AV4 TRANSCEIVER 1200 Z148391/00336 ECL 01.03
  Location: Rack 1 Slot 1
  Connection: at IP 192.168.180.14 via PCIe #3
  Devices: MTD at mtd1, DRX at /dev/bbu/drx3.5, RTD at /dev/bbu/rtd3.4
  Sequencer: FCube
  - FCube1
- TRX 1200: AV4 TRANSCEIVER 1200 Z148391/00337 ECL 01.03
  Location: Rack 1 Slot 2
  Connection: at IP 192.168.180.18 via PCIe #4
  Devices: MTD at mtd4, DRX at /dev/bbu/drx4.5, RTD at /dev/bbu/rtd4.4
  Sequencer: FCube
  - FCube2
- TRX 1200: AV4 TRANSCEIVER 1200 Z148391/00342 ECL 01.03
  Location: Rack 1 Slot 3
  Connection: at IP 192.168.180.22 via PCIe #5
  Devices: MTD at mtd7, DRX at /dev/bbu/drx5.5, RTD at /dev/bbu/rtd5.4
  Sequencer: FCube
  - FCube3
- GTU: AV4 GT-CONTROLLER UNIT Z148393/00089 ECL 01.00
  Location: Rack 1 Slot 6
  Connection: at IP 192.168.180.38 via PCIe #9
  Devices: MTD at mtd10, RTD at /dev/bbu/rtd9.4, GPROC at /dev/bbu/gproc9.7
  Sequencer: GCube, TCube
  - GCube1
  - TCube1
- PSM-A: AV4 PSM-A Z149510/00114 ECL 01.02
- RACK: AV4 AQS CHASSIS Z149500/0122 ECL 00.02
- PSM-48V: AV4 PSM-48V Z149850/00194 ECL 01.01
- PSM-D: AV4 PSM-D Z149520/00086 ECL 00.02
- FANTRAY: AV4 AQS FAN TRAY Z149500/0132 ECL 00.01
- REF 1200: AV4 REFERENCE 1200 Z148270/00114 ECL 01.02
- HPPR/2 COVER2: HPPR/2 Cover2 Z124567/02269 ECL 00.03
  HPPR2: - HPPR/2 preamplifier connected via AqRack
      Type      : HPPR/2
      Controller: Cover/2, with DRU Application firmware = c.
                  no LED display for tuning and matching
      Module  1 : HPLNA 19F1H (virtual 50 Ohm reference: 99.8%/0.1deg, reflection meter)
                  PN=Z103206, SN=00383 from 20161212
      Module  2 : 2H
                  PN=Z003474, SN=00469 from 20170106
      Module  3 : HPLNA BB31P (reflection meter)
                  PN=Z111094, SN=00219 from 20161122
  


Transmitters at the spectrometer subnet:
----------------------------------------
BLA-W148223-000001 W148223/000001 ECL 00:
- TCP/IP address = 192.168.99.12
- Firmware VS    = 20160518
- Amplifier      = AV4 BLABBH2H 500/100/250 700-900: W148223/000001 ECL 00
- Controller     = BLA CONTROL BOARD 7: W133936/000159 ECL 20
LTRX Z109891/00368 ECL 02.01:
- TCP/IP address = 192.168.99.11
- Amplifier      = BSMS/2 LOCK TRANSCEIVER 700: Z109891/00368 ECL 02.01

BSMS: BSMS/2 connected to ethernet
- TCP/IP address = 192.168.99.11
- ELCB firmware version = 20161026
- GAB current limits = 0.0/X, 0.0/Y, 10.0/Z (in A)
- SCB channels = 40
- Shim System = BOSS3-SB
- Shim matrix file: 292722da.dat
- Active shims: Z Z2 Z3 Z4 Z5 X XZ XZ2 (X2-Y2) XY Y YZ YZ2 (X2-Y2)Z2 XZ4 XZ3 Z6 (X2-Y2)Z YZ4 YZ3 XYZ2 XYZ X3Z X3 Y3Z Y3 Z7 Z8 XZ5 YZ5 (X2-Y2)Z3 (X2-Y2)Z4 (X2-Y2)Z5 XYZ3 XYZ4 XYZ5
- Magnet polarity: SN (Bruker), uses standard H0 polarity
- L-TRX = BSMS/2 LOCK TRANSCEIVER 700: Z109891/00368 ECL 02.01
- Lock: on L-TRX board, supports 2H
- VTU_SPB = BSMS/2 SPB SENSOR & PNEUMATIC BD: Z115191/03855 ECL 05.02
- VTU_VPSB1 = AV4 VARIABLE POWER SUPPLY BD DC: Z139305/00058 ECL 01.02

VTU: in BSMS/2 connected to ethernet
- TCP/IP address = 192.168.99.11

Sample Changers at the spectrometer subnet:
-------------------------------------------------
Sample Changer 1: BACS2_H15000-01_967
- TCP/IP address   = 192.168.98.2
- Protocol types   = SOAP


RF cable connections (detected)
--------------------------------------------------------------------
TRX1 NORM output -> input 2 of transmitter 1 (AV4 BLABBH2H 500/100/250 700-900BSMS/2 LOCK TRANSCEIVER 700 W148223/000001 at TCP/IP 192.168.99.12)
TRX1 AUX  output -> open
TRX2 NORM output -> input 3 of transmitter 1 (AV4 BLABBH2H 500/100/250 700-900BSMS/2 LOCK TRANSCEIVER 700 W148223/000001 at TCP/IP 192.168.99.12)
TRX2 AUX  output -> open
TRX3 NORM output -> input 1 of transmitter 1 (AV4 BLABBH2H 500/100/250 700-900BSMS/2 LOCK TRANSCEIVER 700 W148223/000001 at TCP/IP 192.168.99.12)
TRX3 AUX  output -> open

Blanking cable connections (detected)
--------------------------------------------------------------------
transmitter 1 = AV4 BLABBH2H 500/100/250 700-900BSMS/2 LOCK TRANSCEIVER 700 W148223/000001 at TCP/IP 192.168.99.12:
- amplifier B-500W uses blanking 3
- amplifier 1H-100W uses blanking 1
- amplifier 2H-250W uses blanking 2

transmitter 2 = BSMS/2 LOCK TRANSCEIVER 700 Z109891/00368 at TCP/IP 192.168.99.11:
- amplifier 2H-5W needs no blanking


Switchbox (unknown: no outputs) routing
--------------------------------------------------------------------
transmitter 1 = AV4 BLABBH2H 500/100/250 700-900BSMS/2 LOCK TRANSCEIVER 700 W148223/000001 at TCP/IP 192.168.99.12:
- amplifier 1H-100W at blanking 1 can be routed to switchbox output 3 (unknown)
- amplifier 2H-250W at blanking 2 can be routed to switchbox output 4 (unknown)
- amplifier B-500W at blanking 3 can be routed to switchbox output 1 (unknown) and output 2 (unknown)


Preamplifier connections (detected)
--------------------------------------------------------------------
Tune-TRX1 -> HPLNA 19F1H -> REC1
Tune-TRX2 -> 2H          -> REC2
Tune-TRX3 -> HPLNA BB31P -> REC3
