# Supplementary material for: An improved, scalable synthesis of Notum inhibitor LP-922056 using 1-chloro-1,2-benziodoxol-3-one as a superior electrophilic chlorinating agent
Source: Beilstein J Org Chem. 2019 Nov 19;15:2790–7. doi: 10.3762/bjoc.15.271 (PMC6880826; doi:10.3762/bjoc.15.271)
Supplement: File 3 — Raw NMR data files for compound LP-922056. [file Beilstein_J_Org_Chem-15-2790-s003.zip › NW-0016-031-FD/11/pdata/1/auditp.txt]

##TITLE= Audit trail, TopSpin 4.0.1
##JCAMPDX= 5.01
##ORIGIN= Bruker BioSpin GmbH
##OWNER= nmrsu
$$ Z:/700/data/alz/nmr/NW-0016-031-FD/11/pdata/1/auditp.txt
##AUDIT TRAIL=  $$ (NUMBER, WHEN, WHO, WHERE, PROCESS, VERSION, WHAT)
(   1,<2018-01-11 05:35:34.677 +0000>,<root>,<BladeEpu>,<go4>,<TopSpin 4.0.1>,
      <created by zg
	started at 2018-01-11 03:58:09.195 +0000,
	POWCHK enabled, PULCHK disabled,
       configuration hash MD5:
       3E F4 F6 0A B2 39 A5 B8 07 9D B8 5B 80 AC BF 91
       double data hash MD5: 64K
       35 D4 53 12 CF F7 5D 2B 9A 01 70 C5 61 EF 69 C7>)
(   2,<2018-01-11 05:33:16.598 -0000>,<nmrsu>,<CZC7167VR1>,<audit>,<TopSpin 4.0.1>,
      <user comment:
       ICON-NMR User ID: alz
       double data hash MD5: 64K
       35 D4 53 12 CF F7 5D 2B 9A 01 70 C5 61 EF 69 C7>)
(   3,<2018-01-11 05:33:21.379 -0000>,<nmrsu>,<CZC7167VR1>,<proc1d>,<TopSpin 4.0.1>,
      <Start of raw data processing
       em LB = 1 SI = 128K 
       data hash MD5: 128K
       FF FB 12 F8 BC 68 4B B7 7B 02 27 51 C4 54 FD 44>)
(   4,<2018-01-11 05:33:21.473 -0000>,<nmrsu>,<CZC7167VR1>,<proc1d>,<TopSpin 4.0.1>,
      <ft FT_mod = 6 PKNL = 1 SI = 128K 
       data hash MD5: 128K
       62 7B 06 2D F0 23 47 4B 7F 81 BB 32 1D E1 8F 3E>)
(   5,<2018-01-11 05:33:22.489 -0000>,<nmrsu>,<CZC7167VR1>,<proc1d>,<TopSpin 4.0.1>,
      <apk0 
       data hash MD5: 128K
       3A F1 2C 65 F1 78 E2 A5 84 41 B2 AB F8 C3 51 FE>)
(   6,<2018-01-11 05:33:22.645 -0000>,<nmrsu>,<CZC7167VR1>,<proc1d>,<TopSpin 4.0.1>,
      <abs ABSG = 5 
       data hash MD5: 128K
       3F CD E8 B7 CA BE B1 7C DF 27 93 96 A2 E8 6E 5F>)
(   7,<2018-01-11 05:33:29.207 -0000>,<nmrsu>,<CZC7167VR1>,<dirdata>,<TopSpin 4.0.1>,
      <wrpa from 1 11 "NW-0016-031-FD" "C:/700/data/alz/nmr"
       data hash MD5: 128K
       3F CD E8 B7 CA BE B1 7C DF 27 93 96 A2 E8 6E 5F>)
##END=

$$ hash MD5
$$ 17 2E FD 32 F1 CE AC AE 9D 81 F6 0D 88 4B 94 29
