# Supplementary material for: An improved, scalable synthesis of Notum inhibitor LP-922056 using 1-chloro-1,2-benziodoxol-3-one as a superior electrophilic chlorinating agent
Source: Beilstein J Org Chem. 2019 Nov 19;15:2790–7. doi: 10.3762/bjoc.15.271 (PMC6880826; doi:10.3762/bjoc.15.271)
Supplement: File 3 — Raw NMR data files for compound LP-922056. [file Beilstein_J_Org_Chem-15-2790-s003.zip › NW-0016-031-FD/11/pdata/1/parm.txt]

Current Data Parameters
NAME     NW-0016-031-FD              
EXPNO                11              
PROCNO                1              

F2 - Acquisition Parameters
Date_          20180111              
Time               5.35 h            
INSTRUM           spect              
PROBHD   Z123726_0032 (              
PULPROG          zgpg30              
TD                65536              
SOLVENT            DMSO              
NS                 2048              
DS                    4              
SWH           41666.668 Hz           
FIDRES         1.271566 Hz           
AQ            0.7864320 sec          
RG                  101              
DW               12.000 usec         
DE                 7.48 usec         
TE                298.2 K            
D1           2.00000000 sec          
D11          0.03000000 sec          
TD0                   1              
SFO1        176.1207579 MHz          
NUC1                13C              
P1                12.00 usec         
PLW1        64.79000092 W            
SFO2        700.3528014 MHz          
NUC2                 1H              
CPDPRG[2        waltz16              
PCPD2             65.00 usec         
PLW2        12.20199966 W            
PLW12        0.73931998 W            
PLW13        0.37228000 W            

F2 - Processing parameters
SI               131072              
SF          176.1032362 MHz          
WDW                  EM              
SSB      0              
LB                 1.00 Hz           
GB       0              
PC                 1.40              
