# Supplementary material for: An improved, scalable synthesis of Notum inhibitor LP-922056 using 1-chloro-1,2-benziodoxol-3-one as a superior electrophilic chlorinating agent
Source: Beilstein J Org Chem. 2019 Nov 19;15:2790–7. doi: 10.3762/bjoc.15.271 (PMC6880826; doi:10.3762/bjoc.15.271)
Supplement: File 3 — Raw NMR data files for compound LP-922056. [file Beilstein_J_Org_Chem-15-2790-s003.zip › NW-0016-031-FD/11/pdata/1/peaklist.xml]

<?xml version="1.0" encoding="UTF-8"?>
<PeakList>
  <PeakList1D>
    <PeakList1DHeader creator="nmrsu" date="2018-01-11T05:33:22.801-00:00" expNo="11" name="NW-0016-031-FD" owner="" procNo="1" source="C:/700/data/alz/nmr">
      <PeakPickDetails>F1=217.798798ppm, F2=-18.804842ppm, MI=0.00cm, MAXI=10000.00cm, PC=1.400
      </PeakPickDetails>
    </PeakList1DHeader>
    <Peak1D F1="169.107895" intensity="3.871482e+00" type="0"/>
    <Peak1D F1="161.033783" intensity="2.487325e+00" type="0"/>
    <Peak1D F1="155.773972" intensity="2.851552e+00" type="0"/>
    <Peak1D F1="153.699524" intensity="6.354573e+00" type="0"/>
    <Peak1D F1="133.981873" intensity="2.979010e+00" type="0"/>
    <Peak1D F1="133.963943" intensity="3.815619e+00" type="0"/>
    <Peak1D F1="125.513466" intensity="2.827134e+00" type="0"/>
    <Peak1D F1="40.000694" intensity="2.518996e+01" type="0"/>
    <Peak1D F1="39.862812" intensity="1.078495e+02" type="0"/>
    <Peak1D F1="39.743191" intensity="3.181279e+02" type="0"/>
    <Peak1D F1="39.623756" intensity="6.216454e+02" type="0"/>
    <Peak1D F1="39.504490" intensity="7.267980e+02" type="0"/>
    <Peak1D F1="39.385223" intensity="6.155299e+02" type="0"/>
    <Peak1D F1="39.266029" intensity="3.087422e+02" type="0"/>
    <Peak1D F1="39.146832" intensity="1.010186e+02" type="0"/>
    <Peak1D F1="31.574753" intensity="3.992130e+00" type="0"/>
    <Peak1D F1="9.750650" intensity="7.324167e+00" type="0"/>
    <Peak1D F1="5.778801" intensity="1.500000e+01" type="0"/>
  </PeakList1D>
</PeakList>
