# Supplementary material for: An improved, scalable synthesis of Notum inhibitor LP-922056 using 1-chloro-1,2-benziodoxol-3-one as a superior electrophilic chlorinating agent
Source: Beilstein J Org Chem. 2019 Nov 19;15:2790–7. doi: 10.3762/bjoc.15.271 (PMC6880826; doi:10.3762/bjoc.15.271)
Supplement: File 3 — Raw NMR data files for compound LP-922056. [file Beilstein_J_Org_Chem-15-2790-s003.zip › NW-0016-031-FD/11/shimvalues]

# Thu Jan 11 05:33:15 2018
#$$PROBEIDENTIFIER=Z123726_0032
#$$PROBENAME=PA BBO 700S3 BB-H-D-05 Z
#$$SHIMID=292722
#
# Active Shim Gradients
#
Z           		17317           
Z2          		3843            
Z3          		-1143           
Z4          		-8478           
Z5          		15              
Z6          		1281            
Z7          		-607            
Z8          		-328            
X           		1528            
XZ          		1509            
XZ2         		-1297           
XZ3         		-4077           
XZ4         		-2701           
XZ5         		8491            
Y           		4519            
YZ          		-5432           
YZ2         		9049            
YZ3         		2173            
YZ4         		-872            
YZ5         		-5295           
XY          		-9780           
XYZ         		26              
XYZ2        		1758            
XYZ3        		-560            
XYZ4        		-644            
XYZ5        		0               
(X2-Y2)     		-7903           
(X2-Y2)Z    		4388            
(X2-Y2)Z2   		1828            
(X2-Y2)Z3   		-1301           
(X2-Y2)Z4   		-1014           
(X2-Y2)Z5   		0               
X3          		-12759          
X3Z         		3973            
Y3          		396             
Y3Z         		709             
#
# Lock Parameter
#
FIELD		4646.398
LOCKPHASE		118.848 
LOCKPOWER		-20.000 
LOCKGAIN		107.826 
LOCKDC		-75.000 
LOCKSHIFT		2.490   
LOOPGAIN		5.000   
LOOPTIME		0.250   
LOOPFILTER		500.000 
#
IEEE64_VERSION_CODE 1
#
# Shim currents 
#
SHIM_SETTING [1 ]  8057.66367231   
SHIM_SETTING [2 ]  2360.46947546   
SHIM_SETTING [3 ]  225.50980010    
SHIM_SETTING [4 ]  4480.29231227   
SHIM_SETTING [5 ]  -967.58063802   
SHIM_SETTING [6 ]  -3249.07466631  
SHIM_SETTING [7 ]  -7366.34944522  
SHIM_SETTING [8 ]  -4320.91345232  
SHIM_SETTING [9 ]  -2879.43618400  
SHIM_SETTING [10]  -715.61743031   
SHIM_SETTING [11]  0.00000000      
SHIM_SETTING [12]  -312.95900000   
SHIM_SETTING [13]  1105.55000000   
SHIM_SETTING [14]  -8114.95000000  
SHIM_SETTING [15]  -789.79401176   
SHIM_SETTING [16]  -2328.70130693  
SHIM_SETTING [17]  11762.79458455  
SHIM_SETTING [18]  -1630.58533901  
SHIM_SETTING [19]  4914.82563592   
SHIM_SETTING [20]  -6838.07156094  
SHIM_SETTING [21]  -328.23400000   
SHIM_SETTING [22]  -7182.31400000  
SHIM_SETTING [23]  -4310.65000000  
SHIM_SETTING [24]  -12143.39700000 
SHIM_SETTING [25]  -4618.00800000  
SHIM_SETTING [26]  -3976.49900000  
SHIM_SETTING [27]  -4261.61600000  
SHIM_SETTING [28]  7294.40722775   
SHIM_SETTING [29]  -5301.11800000  
SHIM_SETTING [30]  -4191.81700000  
SHIM_SETTING [31]  -6409.99814278  
SHIM_SETTING [32]  17905.30051968  
SHIM_SETTING [33]  -5255.42300000  
SHIM_SETTING [34]  -4479.27600000  
SHIM_SETTING [35]  -10050.87700000 
SHIM_SETTING [36]  -10796.12600000 
SHIM_SETTING [37]  3439.15104565   
SHIM_SETTING [38]  -6004.93826792  
SHIM_SETTING [39]  5504.86672496   
SHIM_SETTING [40]  0.00000000      
