# Supplementary material for: An improved, scalable synthesis of Notum inhibitor LP-922056 using 1-chloro-1,2-benziodoxol-3-one as a superior electrophilic chlorinating agent
Source: Beilstein J Org Chem. 2019 Nov 19;15:2790–7. doi: 10.3762/bjoc.15.271 (PMC6880826; doi:10.3762/bjoc.15.271)
Supplement: File 3 — Raw NMR data files for compound LP-922056. [file Beilstein_J_Org_Chem-15-2790-s003.zip › NW-0016-031-FD/11/specpar]

##TITLE= Parameter file, TopSpin 4.0.1
##JCAMPDX= 5.0
##DATATYPE= Parameter Values
##NPOINTS= 4	$$ modification sequence number
##ORIGIN= Bruker BioSpin GmbH
##OWNER= nmrsu
$$ 2018-01-11 03:55:51.267 -0000  nmrsu@CZC7167VR1
$$ C:/700/data/alz/nmr/NW-0016-031-FD/11//specpar
$$ process C:\Bruker\TopSpin4.0.1\prog\mod\acqdataserver.exe
##$ANCIEN= (0..7)
0 0 0 0 0 0 0 0
##$BF1= 100.13
##$BF2= 100.13
##$BF3= 100.13
##$DEC= 1
##$DECB= 1
##$DEF19F= yes
##$DEFRSEL= yes
##$HPMOD= (0..32)
0 0 0 0 0 0 0 0 0 0 0 0 0 0 0 0 0 0 0 0 0 0 0 0 0 0 0 0 0 0 0 0 0
##$HPPRECH= (0..32)
-1 -1 -1 -1 -1 -1 -1 -1 -1 -1 -1 -1 -1 -1 -1 -1 -1 -1 -1 -1 -1 -1 -1 -1
-1 -1 -1 -1 -1 -1 -1 -1 -1
##$HPSELECT= yes
##$LOCSW19F= -1
##$LOCSW2H= -1
##$NUC1= 1
##$NUC2= 1
##$NUC3= 0
##$NUC4= 0
##$NUC5= 0
##$NUC6= 0
##$NUC7= 0
##$NUC8= 0
##$NUCARR= (0..123)
700.349999998 700.349999998 107.507989151 747.021141907 533.519458413 103.0641083
272.182602288 98.411872346 75.243208801 224.700111909 176.10314757 50.609511109
70.965849194 94.942646598 658.987406037 55.287702036 185.255881649 42.872870723
182.489212007 139.139844153 283.506876597 53.758866 68.619655682 57.118620038
32.680943306 17.938099568 47.133758102 170.127250114 39.482469369 39.492995629
69.827059082 184.212696315 39.587255735 173.611288261 22.675778221 166.172562759
62.583633178 185.701115156 198.925263926 43.819519811 168.093482739 213.583666464
24.430414104 119.918227149 133.567341296 36.542316028 175.465548929 189.14014881
26.9466666 67.618393301 229.15769959 30.351922379 34.318536692 65.106623042
171.418856594 45.64129124 46.599152933 157.63706114 32.252175028 36.147647792
22.316281564 32.048716349 28.348900367 32.591018366 148.58261418 155.429901113
153.136815143 153.465097202 229.145758621 249.550525907 261.164941213 167.597796019
90.759876259 183.279788098 220.958807192 140.1224282 194.768637649 57.736300724
91.858900498 69.575969598 77.829391247 92.40628005 98.928926743 214.447169999
38.169075 23.531759999 29.204595 24.09204 174.107009999 76.89843 21.500745
28.224105 168.364139999 24.09204 33.756869999 149.454689999 20.170079999
58.059015 122.55638957 33.763873499 79.867914 56.9454585 28.0630245 17.6278095
83.969163599 29.179291355 157.7510361 159.340830599 15.984305158 54.384978901
12.032012999 13.1035485 150.552726744 12.1090515 125.438441877 46.304221542
400.062331199 403.988759431 146.517415096 112.541258506 12.8962449 25.422704999
100 100
##$NUCOFFS= (0..127)
<13C> <1H> <2H> <9Be> <35Cl> <41K> <59Co> <87Rb> <89Y> <91Zr> <115In> <119Sn>
<153Eu> <205Tl> <19F> <11B> <183W> <107Ag> <109Ag> <113In> <17O> <39K>
<31P> <113Cd> <> <> <> <> <> <> <> <> <> <> <> <> <> <> <> <> <> <> <>
<> <> <> <> <> <> <> <> <> <> <> <> <> <> <> <> <> <> <> <> <> <> <> <>
<> <> <> <> <> <> <> <> <> <> <> <> <> <> <> <> <> <> <> <> <> <> <> <>
<> <> <> <> <> <> <> <> <> <> <> <> <> <> <> <> <> <> <> <> <> <> <> <>
<> <> <> <> <> <> <> <> <> <> <> <> <>
##$OBS= 1
##$OFFS= (0..127)
100 100 100 0 0 0 0 0 0 0 0 0 0 0 0 0 0 0 0 0 0 0 0 0 0 0 0 0 0 0 0 0 0
0 0 0 0 0 0 0 0 0 0 0 0 0 0 0 0 0 0 0 0 0 0 0 0 0 0 0 0 0 0 0 0 0 0 0 0
0 0 0 0 0 0 0 0 0 0 0 0 0 0 0 0 0 0 0 0 0 0 0 0 0 0 0 0 0 0 0 0 0 0 0 0
0 0 0 0 0 0 0 0 0 0 0 0 0 0 0 0 0 0 0 0 0 0 0
##$OFFSF= (0..7)
0 0 0 0 0 0 0 0
##$OFFSH= (0..7)
0 0 0 0 0 0 0 0
##$OFFSX= (0..7)
0 0 0 0 0 0 0 0
##$OFFSXAS= (0..7)
0 0 0 0 0 0 0 0
##$OFSF1= 0
##$OFSF2= 0
##$OFSH1= 0
##$OFSH2= 0
##$OFSH3= 0
##$OFSX1= 0
##$OFSX2= 0
##$OFSY= 0
##$PACOIL= (0..32)
0 0 0 0 0 0 0 0 0 0 0 0 0 0 0 0 0 0 0 0 0 0 0 0 0 0 0 0 0 0 0 0 0
##$PRECHAN= (0..32)
-1 2 -1 0 1 -1 -1 -1 -1 -1 -1 -1 -1 -1 -1 -1 -1 -1 -1 -1 -1 -1 -1 -1 -1
-1 -1 -1 -1 -1 -1 -1 -1
##$RECPRE= (0..25)
-1 0 1 2 -1 -1 -1 -1 -1 -1 -1 -1 -1 -1 -1 -1 -1 -1 -1 -1 -1 -1 -1 -1 -1
-1
##$RECPRFX= (0..32)
1 1 1 0 0 0 0 0 0 0 0 0 0 0 0 0 0 0 0 0 0 0 0 0 0 0 0 0 0 0 0 0 0
##$RECSEL= (0..24)
0 1 2 3 0 0 0 0 0 0 0 0 0 0 0 0 0 0 0 0 0 0 0 0 0
##$SELREC= (0..24)
0 0 0 0 0 0 0 0 0 0 0 0 0 0 0 0 0 0 0 0 0 0 0 0 0
##$SFO1= 700.351401
##$SFO2= 700.3501
##$SFO3= 700.35
##$SFO4= 700.351401
##$SFO5= 700.351401
##$SFO6= 700.351401
##$SFO7= 700.351401
##$SFO8= 700.351401
##$TY= (0..123)
0 0 0 0 0 0 0 0 0 0 0 0 0 0 0 0 0 0 0 0 0 0 0 0 0 0 0 0 0 0 0 0 0 0 0 0
0 0 0 0 0 0 0 0 0 0 0 0 0 0 0 0 0 0 0 0 0 0 0 0 0 0 0 0 0 0 0 0 0 0 0 0
0 0 0 0 0 0 0 0 0 0 0 0 0 0 0 0 0 0 0 0 0 0 0 0 0 0 0 0 0 0 0 0 0 0 0 0
0 0 0 0 0 0 0 0 0 0 0 0 0 0 0 0
##END=
